# Supplementary material for: Engineered Coiled-Coils Convert Cholera Toxin B‑Pentamers into Programmable Membrane Fusogens
Source: ACS Nano. 2026 May 13;20(20):14645–58. doi: 10.1021/acsnano.6c01578 (PMC13218038; doi:10.1021/acsnano.6c01578)
Supplement: Supplementary file 2 [file nn6c01578_si_002.zip]

Archive with 18 entries (17 files):
- supplementary videos/
- __MACOSX/._supplementary videos
- supplementary videos/Video SV3. GUV cross-linking and fusion induced by PaP.mp4
- __MACOSX/supplementary videos/._Video SV3. GUV cross-linking and fusion induced by PaP.mp4
- supplementary videos/Video SV1. GUV cross-linking and fusion induced by AnP2.mp4
- __MACOSX/supplementary videos/._Video SV1. GUV cross-linking and fusion induced by AnP2.mp4
- supplementary videos/Video SV2. GUV cross-linking and fusion induced by AnP1.mp4
- __MACOSX/supplementary videos/._Video SV2. GUV cross-linking and fusion induced by AnP1.mp4
- supplementary videos/Video SV7. Cross-linking of Jurkat cells and GUVs by AnP1.avi
- __MACOSX/supplementary videos/._Video SV7. Cross-linking of Jurkat cells and GUVs by AnP1.avi
- supplementary videos/Video SV6. Cross-linking of Jurkat cells and GUVs by AnP1.avi
- __MACOSX/supplementary videos/._Video SV6. Cross-linking of Jurkat cells and GUVs by AnP1.avi
- supplementary videos/Video SV4. Jurkat cells and GUVs without protein.avi
- __MACOSX/supplementary videos/._Video SV4. Jurkat cells and GUVs without protein.avi
- supplementary videos/Video SV5. CTA2-CTB protein with Jurkat cells and GUVs.avi
- __MACOSX/supplementary videos/._Video SV5. CTA2-CTB protein with Jurkat cells and GUVs.avi
- supplementary videos/Video SV8. Cross-linking of Jurkat cells and GUVs by AnP2.avi
- __MACOSX/supplementary videos/._Video SV8. Cross-linking of Jurkat cells and GUVs by AnP2.avi
